# Supplementary material for: Integrated Analysis of Morphological, Physiological, Anatomical and Molecular Responses of Cassava Seedlings to Different Light Qualities
Source: Int J Mol Sci. 2023 Sep 18;24(18):14224. doi: 10.3390/ijms241814224 (PMC10531943; doi:10.3390/ijms241814224)
Supplement: Supplementary file 1 [file ijms-24-14224-s001.zip]

Archive with 1 entries (1 files):
- ijms-2594659-supplementary.xlsx
