# Supplementary material for: Integrated Analysis of Morphological, Physiological, Anatomical and Molecular Responses of Cassava Seedlings to Different Light Qualities
Source: Int J Mol Sci. 2023 Sep 18;24(18):14224. doi: 10.3390/ijms241814224 (PMC10531943; doi:10.3390/ijms241814224)
Supplement: Supplementary file 1 [file ijms-24-14224-s001.zip › ijms-2594659-supplementary.xlsx]

## Sheet: Sheet1
Table S1: Information of photosynthesis related genes and sequence of primers used in quantitative real time RT-PCR
Gene Name	Gene ID	Gene Description	Forward Primer	Reverse Primer
MeLHCA1	Manes.10G044900	Photosynthesis, light harvesting	GAAACAGCACTCCCCTGGTT	AAATCTCCTGTGCTCCGCAA
MePSB27-2	Manes.03G178700	Photosystem II D1 precursor processing protein PSB27-H2, chloroplastic	CCGAGAAATACCTCACACCCC	GGCGACGACTTGAAGAAGCA
MePSBY	Manes.12G018800	Photosystem II core complex proteins PSBY, chloroplastic	GAAGGAGACAACCGTGGCTT	GGTTAAGTGCTGGTTGCAGG
MePETE1	Manes.05G142000	Plastocyanin major isoform, chloroplastic-related	TGTTGCCATCCCGTCATTCA	AAGAAGCCGTAACCTTGGCA
MeLHCA3	Manes.13G058600	Photosynthesis, light harvesting	GAAACAGCACTCCCCTGGTT	AAATCTCCTGTGCTCCGCAA
MePSAE1	Manes.13G042400	Photosystem I reaction center subunit IV A, chloroplastic	CAGCAACGGCAGAAGCACAAG	GCTACAACAGATCCTATGCCATTGA
MePSBX	Manes.16G097300	Photosystem II PsbX, expressed protein	AGAGGGTTCTTCCAGGGTCA	CCTCCCATTGGATTTTGATGCC
MePNSL2	Manes.05G104400	PSBQ-like protein 1, chloroplastic	GCAACCTCAAACCGCAGAAG	ATAAGAATGAGCGGACACCCC
MeTub	Manes.08G061700	Tubulin beta-6 chain	ATGCGGTTCTTGATGTTGTTC	TCGGTGAAGGGAATACAGAGA
